# Supplementary material for: NGmerge: merging paired-end reads via novel empirically-derived models of sequencing errors
Source: BMC Bioinformatics. 2018 Dec 20;19:536. doi: 10.1186/s12859-018-2579-2 (PMC6302405; doi:10.1186/s12859-018-2579-2)
Supplement: Supplementary file 2 — Table S1. Details of the 33 datasets downloaded from SRA. The “Number of Sequencing Runs” gives the number of individual SRA “run” datasets that appeared to have been derived from the same sequencing run and thus were concatenated. Multiple datasets from the same SRA study that were not combined were given separate designations (“_0”, “_1”, etc.). The “Instrument” column is based on the metadata given in each SRA dataset and may not be accurate. (XLSX 13 kb) [file 12859_2018_2579_MOESM2_ESM.xlsx]

## Sheet: Sheet1
SRA Study	Number of Sequencing Runs	Read lengths	Instrument	Misc. SRA information	Total read pairs	Original unmerged reads aligned to PhiX	fastq-join merged reads aligned to PhiX	VSEARCH merged reads aligned to PhiX	PEAR merged reads aligned to PhiX	NGmerge merged reads aligned to PhiX	NGmerge (-p 0.2) merged reads aligned to PhiX
ERP008725	171	2×250	MiSeq		203296935	1327836	660325	658545	675199	660320	672925
ERP010613	95	2×250	MiSeq		93609582	2772740	1376570	1375337	1416013	1377246	1412097
ERP021113	93	2×250	MiSeq		2080591	38598	19076	20289	21150	19124	20869
ERP021749_0	120	2×251	MiSeq	“miseq run”: 10357767	8233110	50760	23491	26413	30374	23491	28885
ERP021749_1	118	2×251	MiSeq	“miseq run”: 10334559	11161661	78932	38501	38933	40549	38499	40255
SRP011583	5	2×251	MiSeq		54623114	2624242	1298341	1270576	1300327	1300071	1306016
SRP051334	89	2×251	MiSeq		8074642	33442	16879	25196	30651	16879	27487
SRP051383_0	1	2×250	HiSeq 2500	SRR1997411	205935133	2561892	1254443	1229299	1244767	1254821	1278036
SRP051383_1	1	2×250	HiSeq 2500	SRR3189741	206992396	2587470	1263690	1238035	1253587	1264086	1289391
SRP051383_2	1	2×250	HiSeq 2500	SRR3189742	202861861	2451254	1201325	1177479	1192559	1201893	1221542
SRP051383_3	1	2×250	HiSeq 2500	SRR3189743	203927220	2465918	1208628	1184998	1200055	1209158	1228862
SRP059074	1	2×251	MiSeq		937064	22130	11015	10831	11142	11052	11128
SRP059188	2	2×301	HiSeq 2000		23244191	157066	76355	71958	80339	76356	79902
SRP060755_0	1	2×250	HiSeq 2500	SRR2103646	183796018	2366308	1157235	1133188	1149783	1158034	1181292
SRP060755_1	1	2×250	HiSeq 2500	SRR3189758	183043971	2364254	1149815	1126374	1142101	1151803	1179534
SRP060755_2	1	2×250	HiSeq 2500	SRR3189759	186314278	2529674	1237770	1212891	1230399	1238525	1260263
SRP060755_3	1	2×250	HiSeq 2500	SRR3189760	188057123	2523240	1234032	1209167	1226719	1234680	1257007
SRP062322	9	2×251	MiSeq		9376784	57496	28624	28193	28956	28624	28906
SRP064358	1	2×251	MiSeq		3207847	1469804	702653	762509	798261	702657	793904
SRP066422_0	12	2×300	MiSeq		30685068	155002	77133	74940	78245	77146	78113
SRP066422_1	5	2×300	MiSeq		11579033	50636	25008	24427	25789	25017	25699
SRP069242_0	1	2×300	MiSeq	SRR3144118	15576322	396378	183723	177882	211535	184060	207088
SRP069242_1	1	2×250	MiSeq	SRR3144150	12175065	205960	97793	101058	107013	97814	105555
SRP071201	43	2×251	MiSeq		5929072	457840	230719	235323	243184	230712	241290
SRP075714	1	2×250	HiSeq 2000		28334820	128134	52937	49628	57298	57867	64421
SRP081539	40	326/276	MiSeq		37743151	6864172	3435138	3265853	3451311	3434073	3492209
SRP082331	84	2×251	MiSeq		6950950	772426	380391	384325	394849	380580	393026
SRP093316_0	165	2×301	MiSeq		13719112	590244	238492	216465	445259	238489	389538
SRP093316_1	176	2×250	MiSeq		12477615	31472	13831	15092	19133	13818	16078
SRP095054	24	2×301	MiSeq		28874352	176936	83198	70579	82627	83610	93061
SRP103629	3	2×300	MiSeq		42698422	71938	35650	34508	36564	35651	36443
SRP110535	60	2×250	MiSeq		18752595	1211864	603008	598077	614645	602993	613323
SRP111842	59	2×250	MiSeq		2905944	368806	180874	180291	188893	180875	199312
